# Supplementary material for: Distance to central-place drives species-specific habitat selection in sympatric insectivorous birds
Source: Mov Ecol. 2026 Jul 3;14:49. doi: 10.1186/s40462-026-00676-4 (PMC13339423; doi:10.1186/s40462-026-00676-4)
Supplement: Supplementary file 2 — Supplementary Material 2 [file 40462_2026_676_MOESM2_ESM.xlsx]

## Sheet: Deployment
species	ring_ID	TAG_ID	potential_sex	deployment_Start	last_movement	year	tagging_location	weight_g	deployment_time_h	deployment_time_d	passed_filtering	included_in_analysis
Hirundo_rustica	TAG2119	2119	male	2019-05-23 10:30:00	2019-05-25 15:31:27	2019	private	NA	53,02	2,21	no	no
Hirundo_rustica	ZI13721	2153	female	2019-05-23 10:45:00	tag_failure	2019	private	20	NA	NA	no	no
Hirundo_rustica	ZI13718	2169	male	2019-05-21 15:55:00	tag_failure	2019	dairy farm 2	22.5	NA	NA	no	no
Hirundo_rustica	ZI13726	2175	male	2019-08-23 17:13:00	2019-08-29 14:22:54	2019	private	21	141,16	5,88	yes	no
Hirundo_rustica	ZI13749	2177	male	2019-08-26 10:00:00	tag_failure	2019	dairy farm 2	21	NA	NA	no	no
Hirundo_rustica	ZI13747	2178	male	2019-08-25 19:30:00	tag_failure	2019	private	21	NA	NA	no	no
Hirundo_rustica	ZI13745	2179	male	2019-08-25 18:00:00	2019-08-27 15:08:50	2019	private	21	45,15	1,88	yes	no
Hirundo_rustica	ZI13741	2180	male	2019-08-25 13:00:00	tag_failure	2019	private	20	NA	NA	no	no
Hirundo_rustica	ZI13743	2181	female	2019-08-25 17:00:00	2019-08-31 15:39:56	2019	private	22	142,67	5,94	yes	no
Hirundo_rustica	ZI13748	2182	male	2019-08-26 10:00:00	tag_failure	2019	dairy farm 2	21	NA	NA	no	no
Hirundo_rustica	ZI13712	2183	male	2019-08-25 12:45:00	2019-08-29 10:43:42	2019	private	19	93,98	3,92	yes	no
Hirundo_rustica	ZI13766	2184	female	2019-09-01 15:02:03	2019-09-05 15:02:02	2019	dairy farm 2	23	96	4	yes	no
Delichon_urbicum	ZI13750	2190	male	2019-08-26 17:19:22	2019-08-28 08:26:54	2019	dairy farm 2	20	39,13	1,63	yes	no
Delichon_urbicum	ZI13751	2191	female	2019-08-26 17:23:12	2019-08-29 22:15:14	2019	dairy farm 2	20	76,87	3,2	yes	no
Hirundo_rustica	ZI13735	2192	male	2019-08-25 11:30:00	tag_failure	2019	private	21	NA	NA	no	no
Hirundo_rustica	ZI13765	2218	male	2019-09-01 12:30:00	tag_failure	2019	dairy farm 2	21	NA	NA	no	no
Hirundo_rustica	ZI13732	2219	male	2019-08-25 10:06:19	2019-08-28 13:59:16	2019	private	20	75,88	3,16	yes	no
Hirundo_rustica	ZI13764	2220	male	2019-09-01 12:40:00	tag_failure	2019	dairy farm 2	21	NA	NA	no	no
Hirundo_rustica	ZI13725	2221	male	2019-08-23 16:40:00	tag_failure	2019	private	21	NA	NA	no	no
Hirundo_rustica	ZI13730	2222	female	2019-08-24 17:00:00	2019-08-24 17:00:00	2019	private	20	NA	NA	no	no
Hirundo_rustica	ZI13734	2224	female	2019-08-25 11:00:00	tag_failure	2019	private	20	NA	NA	no	no
Delichon_urbicum	ZI13755	2225	male	2019-09-01 09:49:32	2019-09-03 17:49:07	2019	dairy farm 2	20	55,99	2,33	yes	no
Hirundo_rustica	ZI13767	2226	female	2019-09-01 12:50:00	tag_failure	2019	dairy farm 2	23	NA	NA	no	no
Hirundo_rustica	ZI13733	2227	female	2019-08-25 10:30:00	tag_failure	2019	private	23	NA	NA	no	no
Delichon_urbicum	ZI13758	2228	female	2019-09-01 09:56:29	2019-09-05 11:27:13	2019	dairy farm 2	20	97,51	4,06	yes	no
Hirundo_rustica	ZI13729	2230	male	2019-08-24 10:30:00	2019-08-26 12:31:58	2019	private	20.5	50,03	2,08	yes	no
Delichon_urbicum	ZI13762	2231	male	2019-09-01 13:00:00	tag_failure	2019	dairy farm 2	20	NA	NA	no	no
Hirundo_rustica	ZI13756	2232	male	2019-09-01 09:30:00	tag_failure	2019	dairy farm 2	21.5	NA	NA	no	no
Delichon_urbicum	ZI13761	2233	male	2019-09-01 11:46:51	2019-09-05 17:39:22	2019	dairy farm 2	20.5	101,88	4,24	yes	no
Delichon_urbicum	ZI13760	2235	male	2019-09-01 13:00:00	tag_failure	2019	dairy farm 2	18.5	NA	NA	no	no
Hirundo_rustica	ZI13763	2236	female	2019-09-01 10:46:06	2019-09-04 15:48:56	2019	dairy farm 2	20	77,05	3,21	yes	no
Delichon_urbicum	ZI13757	2237	male	2019-09-01 09:38:18	2019-09-03 14:10:49	2019	dairy farm 2	19.5	52,54	2,19	yes	no
Hirundo_rustica	ZI13720	2239	male	2019-05-22 19:40:00	2019-05-22 19:40:00	2019	private	22.2	NA	NA	no	no
Hirundo_rustica	ZI13712	2243	male	2019-05-20 14:15:00	tag_failure	2019	private	20	NA	NA	no	no
Hirundo_rustica	ZI13716	2243	male	2019-05-20 14:55:00	tag_failure	2019	private	20.5	NA	NA	no	no
Hirundo_rustica	ZI13715	2244	male	2019-05-20 14:15:00	tag_failure	2019	private	20	NA	NA	no	no
Delichon_urbicum	ZI13754	2245	male	2019-09-01 09:05:00	2019-09-05 17:56:29	2019	dairy farm 2	19	104,86	4,37	yes	no
Hirundo_rustica	ZI13706	2248	male	2019-05-20 11:13:00	tag_failure	2019	private	20.5	NA	NA	no	no
Hirundo_rustica	ZI13708	2249	male	2019-05-20 12:10:00	tag_failure	2019	private	20.2	NA	NA	no	no
Hirundo_rustica	ZI13710	2251	male	2019-05-20 13:15:00	tag_failure	2019	private	21.5	NA	NA	no	no
Hirundo_rustica	ZI13711	2253	male	2019-05-20 13:45:00	tag_failure	2019	private	21.5	NA	NA	no	no
Hirundo_rustica	ZI13709	2254	male	2019-05-20 12:40:00	tag_failure	2019	private	22.5	NA	NA	no	no
Hirundo_rustica	ZI13723	2255	male	2019-05-23 11:30:00	tag_failure	2019	private	21	NA	NA	no	no
Hirundo_rustica	ZI13717	2258	male	2019-05-21 15:45:00	tag_failure	2019	dairy farm 2	21	NA	NA	no	no
Delichon_urbicum	VH59003	2263	male	2019-05-22 15:15:00	tag_failure	2019	private	19	NA	NA	no	no
Hirundo_rustica	ZI13719	2264	female	2019-05-22 17:08:00	2019-05-25 18:11:50	2019	private	22	73,06	3,04	no	no
Delichon_urbicum	ZI13753	2275	male	2019-08-27 07:30:00	2019-08-31 23:59:59	2019	dairy farm 2	20	112,5	4,69	yes	no
Delichon_urbicum	ZI13759	2283	female	2019-09-01 10:06:15	tag_failure	2019	dairy farm 2	19	NA	NA	no	no
Delichon_urbicum	ZI13752	2284	male	2019-08-26 00:00:00	tag_failure	2019	dairy farm 2	19.5	NA	NA	no	no
Delichon_urbicum	VH80446	2334	female	2021-06-07 00:00:00	2021-06-10 10:43:16	2021	dairy farm 2	21.4	82,72	3,45	yes	yes
Delichon_urbicum	VH80436	2343	male	2021-06-01 00:00:00	2021-06-05 10:44:33	2021	dairy farm 1	21.4	106,74	4,45	yes	yes
Delichon_urbicum	VH80443	2350	male	2021-06-01 00:00:00	2021-06-03 06:02:31	2021	dairy farm 1	20.3	54,04	2,25	yes	yes
Delichon_urbicum	VH80450	2360	female	2021-06-07 00:00:00	tag_failure	2021	dairy farm 2	18.4	NA	NA	no	no
Hirundo_rustica	ZI13774	2426	male	2020-05-10 09:30:00	tag_failure	2020	private	19.9	NA	NA	no	no
Delichon_urbicum	VH59017	2427	male	2020-05-09 15:30:00	2020-05-17 17:11:18	2020	dairy farm 1	21	193,69	8,07	yes	yes
Delichon_urbicum	VH59014	2428	male	2020-05-09 14:55:00	tag_failure	2020	dairy farm 1	22.3	NA	NA	no	no
Hirundo_rustica	ZI13773	2429	male	2020-05-09 14:15:00	2020-05-18 18:36:38	2020	dairy farm 1	19.8	220,36	9,18	no	no
Hirundo_rustica	ZI13776	2430	female	2020-05-10 12:40:00	tag_failure	2020	dairy farm 1	21.8	NA	NA	no	no
Delichon_urbicum	VH59012	2431	unknown	2020-05-09 13:30:00	2020-05-18 16:33:28	2020	dairy farm 1	22.5	219,06	9,13	yes	yes
Delichon_urbicum	VH59021	2432	male	2020-05-09 16:30:00	2020-05-16 13:16:11	2020	dairy farm 1	20.7	164,77	6,87	yes	yes
Delichon_urbicum	VH59011	2433	male	2020-05-09 13:30:00	2020-05-12 07:07:01	2020	dairy farm 1	21.2	65,62	2,73	yes	yes
Delichon_urbicum	VH59025	2434	male	2020-05-10 15:30:00	2020-05-11 13:59:59	2020	dairy farm 1	24.2	22,5	0,94	yes	yes
Hirundo_rustica	ZI13658	2435	male	2020-06-07 12:30:00	tag_failure	2020	dairy farm 2	20.3	NA	NA	no	no
Delichon_urbicum	VH59020	2436	male	2020-05-09 16:15:00	tag_failure	2020	dairy farm 1	20.8	NA	NA	no	no
Hirundo_rustica	ZI13778	2437	female	2020-05-12 09:45:00	tag_failure	2020	private	20.1	NA	NA	no	no
Hirundo_rustica	ZI13780	2438	male	2020-05-22 14:10:00	tag_failure	2020	private	20.5	NA	NA	no	no
Hirundo_rustica	ZI13779	2439	female	2020-05-22 13:30:00	tag_failure	2020	private	22.5	NA	NA	no	no
Hirundo_rustica	ZI13770	2440	male	2020-05-09 12:10:00	2020-05-11 15:04:19	2020	dairy farm 1	20.6	50,91	2,12	yes	yes
Delichon_urbicum	VH59026	2441	unknown	2020-05-10 15:30:00	2020-05-14 08:43:31	2020	dairy farm 1	21.4	89,23	3,72	yes	yes
Hirundo_rustica	ZI13771	2442	female	2020-05-09 13:45:00	2020-05-11 17:38:31	2020	dairy farm 1	21.4	51,89	2,16	no	no
Delichon_urbicum	VH59022	2443	male	2020-05-09 16:45:00	2020-05-16 10:34:42	2020	dairy farm 1	20.5	161,83	6,74	yes	yes
Hirundo_rustica	ZI13659	2444	NA	2020-06-07 12:45:00	tag_failure	2020	dairy farm 2	NA	NA	NA	no	no
Delichon_urbicum	VH59015	2445	male	2020-05-09 15:25:00	2020-05-12 09:47:09	2020	dairy farm 1	21	66,37	2,77	yes	yes
Hirundo_rustica	ZI13654	2446	male	2020-06-07 11:00:00	tag_failure	2020	dairy farm 2	19.7	NA	NA	no	no
Delichon_urbicum	VH59023	2448	male	2020-05-09 17:00:00	2020-05-14 05:05:37	2020	dairy farm 1	20.7	108,09	4,5	yes	yes
Delichon_urbicum	VH59027	2450	female	2020-05-10 17:05:00	2020-05-16 14:46:27	2020	dairy farm 1	22	141,69	5,9	yes	yes
Hirundo_rustica	ZI13777	2451	male	2020-05-10 14:20:00	tag_failure	2020	dairy farm 1	20.5	NA	NA	no	no
Hirundo_rustica	ZI13768	2452	male	2020-05-09 11:55:00	2020-05-15 06:18:40	2020	dairy farm 1	20.3	138,39	5,77	yes	yes
Delichon_urbicum	VH59018	2454	male	2020-05-09 16:00:00	tag_failure	2020	dairy farm 1	20.9	NA	NA	no	no
Delichon_urbicum	VH59013	2455	male	2020-05-09 14:45:00	tag_failure	2020	dairy farm 1	19.9	NA	NA	no	no
Delichon_urbicum	VH80434	2456	male	2021-06-01 00:00:00	2021-06-11 22:53:52	2021	dairy farm 1	20	262,9	10,95	yes	yes
Delichon_urbicum	VH80378	2459	male	2021-06-07 00:00:00	2021-06-10 06:04:00	2021	dairy farm 2	20.6	78,07	3,25	yes	yes
Delichon_urbicum	VH80504	2695	unknown	2022-05-26 11:20:00	tag_failure	2022	dairy farm 2	20.4	NA	NA	no	no
Delichon_urbicum	VH80450	2696	female	2022-05-26 18:15:00	2022-06-02 17:19:04	2022	dairy farm 2	21.4	167,07	6,96	yes	yes
Delichon_urbicum	VH59059	2697	female	2022-06-09 13:25:00	2022-06-12 19:00:37	2022	dairy farm 2	20.4	77,59	3,23	yes	yes
Delichon_urbicum	VH80506	2698	male	2022-05-26 18:20:00	2022-05-29 08:33:04	2022	dairy farm 2	19.6	62,22	2,59	yes	yes
Delichon_urbicum	VH80378	2699	male	2022-05-26 13:00:00	2022-06-03 16:40:25	2022	dairy farm 2	21	195,67	8,15	yes	yes
Delichon_urbicum	VH80514	2700	unknown	2022-05-26 13:00:00	2022-06-01 13:37:47	2022	dairy farm 2	20.2	144,63	6,03	yes	yes
Hirundo_rustica	ZK22613	2701	male	2022-05-27 09:50:00	2022-05-28 14:14:54	2022	dairy farm 2	18.4	28,41	1,18	no	no
Hirundo_rustica	ZK22621	2703	female	2022-05-27 11:00:00	2022-05-29 09:54:03	2022	dairy farm 2	21.8	46,9	1,95	no	no
Hirundo_rustica	ZK22617	2704	female	2022-05-27 10:05:00	tag_failure	2022	dairy farm 2	21.8	NA	NA	no	no
Hirundo_rustica	VH80474	2705	female	2022-05-27 11:30:00	2022-06-07 05:52:19	2022	dairy farm 2	21.6	258,37	10,77	yes	yes
Hirundo_rustica	ZK22650	2706	male	2022-05-27 14:20:00	2022-05-30 11:12:47	2022	dairy farm 2	20.9	68,88	2,87	yes	yes
Hirundo_rustica	ZK22669	2707	male	2022-06-10 09:25:00	tag_failure	2022	dairy farm 2	19.4	NA	NA	no	no
Hirundo_rustica	ZK22659	2708	male	2022-06-09 10:00:00	2022-06-18 18:21:13	2022	dairy farm 2	19.4	224,35	9,35	yes	yes
Hirundo_rustica	ZK22670	2709	female	2022-06-10 09:30:00	tag_failure	2022	dairy farm 2	20	NA	NA	no	no
Hirundo_rustica	ZK22691	2710	female	2022-06-10 11:20:00	tag_failure	2022	dairy farm 2	19	NA	NA	no	no
Hirundo_rustica	ZK22660	2711	male	2022-06-09 10:10:00	tag_failure	2022	dairy farm 2	19.1	NA	NA	no	no
Delichon_urbicum	VH80531	2712	male	2022-06-09 10:45:00	2022-06-21 08:22:49	2022	dairy farm 2	19.7	285,63	11,9	yes	yes
Delichon_urbicum	VH80503	2713	male	2022-06-09 11:35:00	2022-06-13 09:40:53	2022	dairy farm 2	20	94,1	3,92	yes	yes
Hirundo_rustica	ZK22678	2714	unknown	2022-06-10 10:15:00	tag_failure	2022	dairy farm 2	20.5	NA	NA	no	no
Delichon_urbicum	VH80350	2715	male	2022-06-09 11:50:00	2022-06-11 09:17:10	2022	dairy farm 2	20.3	45,45	1,89	yes	yes
Hirundo_rustica	ZK22661	2716	male	2022-06-09 11:55:00	2022-06-11 19:19:41	2022	dairy farm 2	20.7	55,41	2,31	yes	yes
Hirundo_rustica	ZK22662	2717	male	2022-06-09 12:00:00	2022-06-12 15:12:14	2022	dairy farm 2	20	75,2	3,13	yes	yes
Delichon_urbicum	VH80517	2718	female	2022-06-09 12:30:00	2022-06-22 00:25:58	2022	dairy farm 2	19.7	299,93	12,5	yes	yes
Delichon_urbicum	VH80354	2720	female	2022-06-09 12:45:00	2022-06-11 13:00:00	2022	dairy farm 2	18.8	48,25	2,01	yes	yes
Hirundo_rustica	ZK22664	2721	female	2022-06-09 13:20:00	2022-06-10 08:37:51	2022	dairy farm 2	20.2	19,3	0,8	yes	yes
Delichon_urbicum	VH59048	2722	male	2022-06-09 14:00:00	2022-06-10 07:57:43	2022	dairy farm 2	19.7	17,96	0,75	yes	yes
Delichon_urbicum	VH80543	2723	female	2022-06-10 12:00:00	tag_failure	2022	dairy farm 2	20.3	NA	NA	no	no
Hirundo_rustica	ZK22729	2860	male	2023-05-24 11:30:00	2023-05-24 22:00:00	2023	dairy farm 2	19.3	10,5	0,44	no	no
Hirundo_rustica	ZK56807	2861	male	2023-05-23 16:10:00	2023-05-24 10:31:31	2023	private	NA	18,36	0,76	yes	yes
Hirundo_rustica	ZK56813	2862	male	2023-05-24 12:45:00	tag_failure	2023	private	NA	NA	NA	no	no
Delichon_urbicum	VH80611	2863	male	2023-05-23 15:05:00	tag_failure	2023	dairy farm 1	20	NA	NA	no	no
Delichon_urbicum	VH80593	2864	female	2023-05-23 15:00:00	2023-05-26 16:14:37	2023	dairy farm 2	20.3	73,24	3,05	yes	yes
Hirundo_rustica	ZK22711	2865	male	2023-05-23 16:40:00	tag_failure	2023	dairy farm 2	19	NA	NA	no	no
Delichon_urbicum	VH80629(?)	2866	NA	2023-05-24 12:00:00	2023-05-26 18:47:56	2023	dairy farm 1	NA	54,8	2,28	yes	yes
Hirundo_rustica	ZK56928	2867	male	2023-05-25 15:00:00	2023-05-26 00:38:48	2023	private	19	9,65	0,4	no	no
Hirundo_rustica	ZK56803	2868	female	2023-05-23 11:20:00	2023-05-24 08:18:18	2023	private	NA	20,97	0,87	yes	yes
Delichon_urbicum	VH80525	2869	female	2023-05-23 10:50:00	2023-05-26 20:29:48	2023	dairy farm 2	20.3	81,66	3,4	yes	yes
Delichon_urbicum	VH80576	2870	female	2023-05-23 12:50:00	2023-05-26 10:35:01	2023	dairy farm 2	20.4	69,75	2,91	yes	yes
Hirundo_rustica	ZK56814	2871	female	2023-05-24 14:10:00	2023-06-05 11:00:51	2023	private	NA	284,85	11,87	yes	yes
Hirundo_rustica	ZK56808	2872	female	2023-05-23 16:30:00	2023-05-24 23:40:55	2023	private	NA	31,18	1,3	yes	yes
Hirundo_rustica	ZK22669	2873	male	2023-05-24 10:30:00	tag_failure	2023	dairy farm 2	19.5	NA	NA	no	no
Hirundo_rustica	TAG2874	2874	male	2023-05-24 13:05:00	tag_failure	2023	private	NA	NA	NA	no	no
Delichon_urbicum	VH80622	2875	male	2023-05-23 17:15:00	2023-05-27 23:38:51	2023	dairy farm 1	20	102,4	4,27	yes	yes
Hirundo_rustica	ZK22706	2876	female	2023-05-23 15:40:00	tag_failure	2023	dairy farm 2	19.7	NA	NA	no	no
Delichon_urbicum	VH80635	2877	male	2023-05-24 13:00:00	2023-05-31 12:07:47	2023	dairy farm 1	21.5	167,13	6,96	yes	yes
Delichon_urbicum	VH80605	2878	female	2023-05-23 13:30:00	2023-05-31 05:56:38	2023	dairy farm 1	20.2	184,44	7,68	yes	yes
Hirundo_rustica	ZI13670	2879	male	2023-05-23 14:30:00	tag_failure	2023	dairy farm 2	21	NA	NA	no	no
Hirundo_rustica	ZK22707	2880	NA	2023-05-23 15:35:00	2023-05-23 16:40:23	2023	dairy farm 2	19.4	1,09	0,05	no	no
Hirundo_rustica	ZK56809	2881	female	2023-05-23 16:45:00	2023-06-03 13:21:14	2023	private	NA	260,6	10,86	yes	yes
Delichon_urbicum	VH80614	2882	male	2023-05-23 15:40:00	2023-05-25 03:51:43	2023	dairy farm 1	21	36,2	1,51	yes	yes
Hirundo_rustica	ZK22737	2883	female	2023-05-24 12:25:00	tag_failure	2023	dairy farm 2	20.4	NA	NA	no	no
Delichon_urbicum	VH80554	2884	male	2023-05-23 10:25:00	2023-05-27 23:59:59	2023	dairy farm 2	20.2	109,58	4,57	yes	yes
Hirundo_rustica	ZK56815	2885	female	2023-05-24 14:50:00	2023-05-25 09:37:33	2023	private	NA	18,79	0,78	yes	yes
Hirundo_rustica	ZK56907	2886	male	2023-05-23 13:00:00	2023-05-27 13:49:59	2023	dairy farm 2	20.5	96,83	4,03	yes	yes
Hirundo_rustica	ZI13651	2887	male	2023-05-24 12:05:00	2023-05-25 14:23:01	2023	dairy farm 2	19	26,3	1,1	yes	yes
Hirundo_rustica	ZK56906	2888	male	2023-05-23 12:30:00	tag_failure	2023	dairy farm 2	19.3	NA	NA	no	no
Hirundo_rustica	ZK56805	2889	female	2023-05-23 14:25:00	tag_failure	2023	private	NA	NA	NA	no	no
Hirundo_rustica	ZK22743	2890	male	2023-05-24 12:50:00	tag_failure	2023	dairy farm 2	20.6	NA	NA	no	no
Hirundo_rustica	ZK22647	2891	female	2023-05-24 13:15:00	tag_failure	2023	dairy farm 2	19.2	NA	NA	no	no
Delichon_urbicum	VH80574	2892	male	2023-05-23 12:30:00	2023-05-26 08:18:13	2023	dairy farm 2	20	67,8	2,82	yes	yes
Delichon_urbicum	VH80609	2893	NA	2023-05-23 11:15:00	2023-05-27 18:59:35	2023	dairy farm 1	NA	103,74	4,32	yes	yes
Hirundo_rustica	ZK22706	2894	male	2023-05-23 15:10:00	tag_failure	2023	dairy farm 2	19.1	NA	NA	no	no
Hirundo_rustica	ZK56918	2895	male	2023-05-24 12:20:00	tag_failure	2023	dairy farm 2	16	NA	NA	no	no
Hirundo_rustica	ZK56813	2896	male	2023-05-23 18:40:00	2023-06-03 17:54:40	2023	private	NA	263,24	10,97	yes	yes
Hirundo_rustica	ZK56905	2897	male	2023-05-23 11:30:00	tag_failure	2023	dairy farm 2	NA	NA	NA	no	no
Hirundo_rustica	ZK22625	2898	female	2023-05-24 13:10:00	tag_failure	2023	dairy farm 2	21.9	NA	NA	no	no
Hirundo_rustica	ZK22712	2899	male	2023-05-24 10:00:00	2023-05-27 06:49:23	2023	dairy farm 2	20.8	68,82	2,87	yes	yes
Delichon_urbicum	VH80640	2950	male	2023-05-24 14:50:00	2023-05-25 14:07:19	2023	dairy farm 1	20.5	23,29	0,97	yes	yes
Hirundo_rustica	ZK56913	2951	male	2023-05-23 16:00:00	2023-05-24 00:19:00	2023	dairy farm 2	22	8,32	0,35	no	no
Delichon_urbicum	VH80592	2952	male	2023-05-23 14:55:00	2023-05-27 13:01:33	2023	dairy farm 2	20.7	94,11	3,92	yes	yes
Delichon_urbicum	VH80636	2953	male	2023-05-24 13:15:00	2023-05-29 17:26:43	2023	dairy farm 1	20.5	124,2	5,18	yes	yes
Hirundo_rustica	ZK56923	2954	male	2023-05-24 14:30:00	tag_failure	2023	dairy farm 2	21.3	NA	NA	no	no
Hirundo_rustica	ZK56811	2955	female	2023-05-23 18:00:00	2023-05-24 02:33:38	2023	private	NA	8,56	0,36	no	no
Delichon_urbicum	VH80565	2956	female	2023-05-23 11:50:00	tag_failure	2023	dairy farm 2	20.2	NA	NA	no	no
Delichon_urbicum	VH80632	2957	male	2023-05-24 12:30:00	2023-05-25 04:29:13	2023	dairy farm 1	20	15,99	0,67	yes	yes
Hirundo_rustica	ZK56810	2958	female	2023-05-23 17:05:00	tag_failure	2023	private	NA	NA	NA	no	no
Delichon_urbicum	VH80607	2959	male	2023-05-23 14:00:00	2023-05-24 00:24:43	2023	dairy farm 1	20	10,41	0,43	no	no
Hirundo_rustica	ZK56911	2960	male	2023-05-23 15:00:00	2023-05-25 04:15:17	2023	dairy farm 2	21	37,25	1,55	yes	yes
Hirundo_rustica	ZK22734	2961	male	2023-05-24 12:10:00	tag_failure	2023	dairy farm 2	20.8	NA	NA	no	no
Hirundo_rustica	ZK56927	2962	female	2023-05-25 14:30:00	tag_failure	2023	private	22	NA	NA	no	no
Hirundo_rustica	ZK56915	2963	female	2023-05-24 11:05:00	tag_failure	2023	dairy farm 2	20.5	NA	NA	no	no
Delichon_urbicum	VH80644	2964	male	2023-05-24 16:15:00	2023-05-25 06:39:22	2023	dairy farm 1	20	14,41	0,6	yes	yes
Hirundo_rustica	ZK56806	2965	female	2023-05-23 14:45:00	tag_failure	2023	private	NA	NA	NA	no	no
Hirundo_rustica	ZK66914	2966	female	2023-05-24 10:10:00	tag_failure	2023	dairy farm 2	19.5	NA	NA	no	no
Delichon_urbicum	VH80561	2967	NA	2023-05-23 12:45:00	2023-05-28 04:39:52	2023	dairy farm 2	20.2	111,91	4,66	yes	yes
Hirundo_rustica	ZK56919	2968	female	2023-05-24 13:30:00	tag_failure	2023	dairy farm 2	19.2	NA	NA	no	no
Delichon_urbicum	VH80647	2969	male	2023-05-24 16:40:00	2023-05-26 08:23:23	2023	dairy farm 1	21.5	39,72	1,66	yes	yes
Delichon_urbicum	VH80642	2970	female	2023-05-24 15:40:00	2023-05-26 06:00:24	2023	dairy farm 1	21	38,34	1,6	yes	yes
Delichon_urbicum	VH80637	2971	male	2023-05-24 15:00:00	tag_failure	2023	dairy farm 1	20.5	NA	NA	no	no
Hirundo_rustica	ZK56908	2972	male	2023-05-23 13:30:00	tag_failure	2023	dairy farm 2	20.7	NA	NA	no	no
Delichon_urbicum	VH80569	2973	female	2023-05-23 12:20:00	2023-05-24 07:19:20	2023	dairy farm 2	20.6	18,99	0,79	yes	yes
Delichon_urbicum	VH80604	2974	female	2023-05-23 13:15:00	tag_failure	2023	dairy farm 1	21.5	NA	NA	no	no
Delichon_urbicum	VH80617	2975	NA	2023-05-23 15:55:00	2023-05-30 09:25:35	2023	dairy farm 1	20	161,51	6,73	yes	yes
Delichon_urbicum	VH80590	2976	female	2023-05-23 14:45:00	tag_failure	2023	dairy farm 2	20.1	NA	NA	no	no
Hirundo_rustica	ZK22723	2977	male	2023-05-24 11:10:00	2023-05-26 14:34:16	2023	dairy farm 2	19	51,4	2,14	yes	yes
Hirundo_rustica	ZK22706	2978	male	2023-05-23 16:30:00	tag_failure	2023	dairy farm 2	19.5	NA	NA	no	no
Hirundo_rustica	ZK22733	2979	NA	2023-05-24 11:55:00	tag_failure	2023	dairy farm 2	21	NA	NA	no	no
Hirundo_rustica	ZK56916	2980	male	2023-05-24 11:25:00	tag_failure	2023	dairy farm 2	19.7	NA	NA	no	no
Delichon_urbicum	VH59059	2981	NA	2023-05-24 14:20:00	2023-05-25 00:25:47	2023	dairy farm 2	20.4	10,1	0,42	no	no
Hirundo_rustica	ZK22716	2982	male	2023-05-24 10:40:00	2023-05-25 18:36:52	2023	dairy farm 2	19.1	31,95	1,33	yes	yes
Hirundo_rustica	ZK56912	2983	male	2023-05-23 15:30:00	tag_failure	2023	dairy farm 2	21	NA	NA	no	no
Delichon_urbicum	VH80619	2984	female	2023-05-23 16:40:00	tag_failure	2023	dairy farm 1	21.5	NA	NA	no	no
Hirundo_rustica	ZK56909	2985	male	2023-05-23 14:00:00	tag_failure	2023	dairy farm 2	19.1	NA	NA	no	no
Delichon_urbicum	VH80575	2986	male	2023-05-23 14:00:00	2023-05-25 17:30:07	2023	dairy farm 2	20	51,5	2,15	yes	yes
Delichon_urbicum	VH80591	2987	NA	2023-05-23 14:50:00	tag_failure	2023	dairy farm 2	21.2	NA	NA	no	no
Hirundo_rustica	ZK56929	2987	male	2023-05-25 17:00:00	tag_failure	2023	private	19	NA	NA	no	no
Hirundo_rustica	ZK22732	2988	female	2023-05-24 11:50:00	tag_failure	2023	dairy farm 2	20	NA	NA	no	no
Hirundo_rustica	ZK22768	2990	female	2023-06-26 10:05:00	2023-06-27 15:14:20	2023	private	19	29,16	1,22	yes	yes
Hirundo_rustica	ZK56837	2991	female	2023-06-26 09:30:00	2023-07-05 13:27:40	2023	private	19	219,96	9,17	yes	yes
Delichon_urbicum	VH80671	2992	NA	2023-06-26 10:15:00	tag_failure	2023	dairy farm 2	21.4	NA	NA	no	no
Delichon_urbicum	VH80719	2994	male	2023-06-26 12:30:00	tag_failure	2023	dairy farm 1	20.3	NA	NA	no	no
Hirundo_rustica	ZK56807	2995	male	2023-06-26 09:40:00	tag_failure	2023	private	22	NA	NA	no	no
Hirundo_rustica	ZK22766	2996	male	2023-06-26 09:10:00	tag_failure	2023	private	19	NA	NA	no	no
Delichon_urbicum	VH80721	2997	male	2023-06-26 13:30:00	tag_failure	2023	dairy farm 1	NA	NA	NA	no	no
Delichon_urbicum	VH80570	2998	male	2023-06-26 11:45:00	tag_failure	2023	dairy farm 2	20	NA	NA	no	no
Hirundo_rustica	ZK56810	2999	female	2023-06-26 10:00:00	tag_failure	2023	private	20.5	NA	NA	no	no
Hirundo_rustica	ZK56909	3059	male	2023-06-26 10:30:00	tag_failure	2023	dairy farm 2	20	NA	NA	no	no
Delichon_urbicum	VH80670	3060	male	2023-06-26 10:00:00	2023-07-04 10:16:01	2023	dairy farm 2	20.3	192,27	8,01	yes	yes
Hirundo_rustica	ZK56914	3061	female	2023-06-26 10:00:00	tag_failure	2023	dairy farm 2	23	NA	NA	no	no
Hirundo_rustica	ZK56931	3062	male	2023-06-26 11:10:00	2023-07-01 14:24:06	2023	dairy farm 2	20	123,24	5,14	yes	yes
Hirundo_rustica	ZK56932	3063	female	2023-06-26 11:45:00	2023-06-27 14:12:50	2023	dairy farm 2	20	26,46	1,1	yes	yes
Hirundo_rustica	ZK22772	3064	female	2023-06-27 08:30:00	2023-07-06 11:06:50	2023	private	21.5	218,61	9,11	yes	yes
Delichon_urbicum	VH80720	3065	male	2023-06-26 13:00:00	2023-07-03 11:16:03	2023	dairy farm 1	20	166,27	6,93	yes	yes
Delichon_urbicum	VH80710	3067	female	2023-06-26 11:00:00	2023-06-27 19:47:43	2023	dairy farm 1	21.7	32,8	1,37	yes	yes
Hirundo_rustica	ZK56926	3068	female	2023-06-27 14:00:00	2023-06-29 06:44:24	2023	private	20	40,74	1,7	no	no
Hirundo_rustica	ZK56802	3069	male	2023-06-27 08:20:00	tag_failure	2023	private	19	NA	NA	no	no
Hirundo_rustica	ZK56935	3070	male	2023-06-26 13:00:00	2023-06-28 12:58:28	2023	dairy farm 2	20	47,97	2	yes	yes
Delichon_urbicum	VH80583	3071	NA	2023-06-26 11:50:00	2023-06-27 14:21:21	2023	dairy farm 2	20.1	26,52	1,1	yes	yes
Hirundo_rustica	ZK56917	3072	female	2023-06-26 12:45:00	2023-07-01 18:47:35	2023	dairy farm 2	21.5	126,04	5,25	yes	yes
Hirundo_rustica	ZK22770	3073	male	2023-06-26 13:45:00	2023-07-04 19:24:07	2023	private	19.5	197,65	8,24	yes	yes
Hirundo_rustica	ZK56811	3074	female	2023-06-26 11:10:00	2023-06-28 08:28:28	2023	private	19.5	45,31	1,89	yes	yes
Hirundo_rustica	ZK56933	3075	female	2023-06-26 12:00:00	tag_failure	2023	dairy farm 2	22	NA	NA	no	no
Hirundo_rustica	ZK56808	3076	female	2023-06-26 10:30:00	2023-06-28 10:17:21	2023	private	19	47,79	1,99	yes	yes
Hirundo_rustica	ZK56812	3078	male	2023-06-26 15:00:00	tag_failure	2023	private	19.5	NA	NA	no	no
Hirundo_rustica	ZK22771	3079	male	2023-06-26 14:30:00	2023-06-27 09:27:24	2023	private	19	18,96	0,79	yes	yes
Hirundo_rustica	ZK56942	3080	female	2023-06-26 16:00:00	tag_failure	2023	dairy farm 2	21.5	NA	NA	no	no
Hirundo_rustica	ZK56939	3081	female	2023-06-26 14:45:00	tag_failure	2023	dairy farm 2	21	NA	NA	no	no
Hirundo_rustica	ZK56941	3082	male	2023-06-26 15:50:00	2023-06-29 16:42:41	2023	dairy farm 2	20	72,88	3,04	yes	yes
Hirundo_rustica	ZK56802	3084	male	2023-06-27 09:10:00	2023-07-01 10:11:16	2023	private	19	97,02	4,04	yes	yes
Delichon_urbicum	VH80687	3085	female	2023-06-27 08:45:00	tag_failure	2023	private	21.2	NA	NA	no	no
Hirundo_rustica	ZK22775	3086	male	2023-06-27 13:30:00	2023-07-03 02:52:50	2023	private	20.5	133,38	5,56	yes	yes
Hirundo_rustica	ZK56948	3087	male	2023-06-27 13:50:00	2023-06-28 00:08:27	2023	dairy farm 2	21.5	10,31	0,43	no	no
Hirundo_rustica	ZK56805	3090	male	2023-06-27 08:20:00	tag_failure	2023	private	19.5	NA	NA	no	no
Hirundo_rustica	ZK56946	3095	female	2023-06-27 12:30:00	tag_failure	2023	dairy farm 2	19	NA	NA	no	no
Hirundo_rustica	ZK56947	3097	male	2023-06-27 13:30:00	2023-06-29 08:45:50	2023	dairy farm 2	21	43,26	1,8	yes	yes
Hirundo_rustica	ZK56929	3098	male	2023-06-27 14:30:00	tag_failure	2023	private	19	NA	NA	no	no
Delichon_urbicum	VH80705	3149	female	2023-06-27 12:30:00	2023-07-02 18:57:20	2023	dairy farm 1	20.1	126,46	5,27	yes	yes
Delichon_urbicum	VH80697	3151	NA	2023-06-27 11:00:00	2023-07-06 20:58:43	2023	private	21	225,98	9,42	yes	yes
Delichon_urbicum	VH80648	3153	male	2023-06-27 11:40:00	tag_failure	2023	dairy farm 2	20	NA	NA	no	no
Hirundo_rustica	ZK56945	3154	female	2023-06-27 11:30:00	tag_failure	2023	dairy farm 2	22.5	NA	NA	no	no
Hirundo_rustica	ZK56914	3156	female	2023-06-27 11:35:00	tag_failure	2023	dairy farm 2	23	NA	NA	no	no
Delichon_urbicum	VH80658	3157	male	2023-06-27 10:20:00	2023-06-28 15:24:19	2023	dairy farm 2	20	29,07	1,21	yes	yes
Delichon_urbicum	VH80690	3158	male	2023-06-27 09:10:00	2023-06-29 12:27:00	2023	private	20	51,28	2,14	yes	yes
Hirundo_rustica	ZK22727	3159	male	2023-06-27 08:40:00	2023-06-29 03:13:52	2023	dairy farm 2	21	42,56	1,77	yes	yes
Hirundo_rustica	ZK56920	3160	female	2023-06-27 13:45:00	tag_failure	2023	dairy farm 2	20.5	NA	NA	no	no
Hirundo_rustica	ZK56951	3161	male	2023-06-27 15:05:00	2023-07-01 17:44:41	2023	dairy farm 2	19.5	98,66	4,11	yes	yes
Delichon_urbicum	VH80544	3162	male	2023-06-27 16:35:00	tag_failure	2023	dairy farm 2	21.5	NA	NA	no	no
Hirundo_rustica	ZK56924	3163	male	2023-06-27 14:30:00	tag_failure	2023	private	19	NA	NA	no	no
Delichon_urbicum	TAG3165	3165	male	2023-06-28 19:45:00	tag_failure	2023	dairy farm 2	20.5	NA	NA	no	no
Delichon_urbicum	TAG3166	3166	female	2023-06-28 17:40:00	2023-06-30 04:11:50	2023	dairy farm 2	20	34,53	1,44	yes	yes
Delichon_urbicum	TAG3169	3169	female	2023-06-28 17:45:00	tag_failure	2023	dairy farm 2	20	NA	NA	no	no
Delichon_urbicum	TAG3171	3171	female	2023-06-28 17:20:00	2023-07-06 20:54:56	2023	dairy farm 2	20	195,58	8,15	yes	yes
Delichon_urbicum	TAG3172	3172	male	2023-06-28 19:00:00	tag_failure	2023	dairy farm 2	21	NA	NA	no	no
Delichon_urbicum	TAG3174	3174	male	2023-06-28 18:30:00	2023-07-06 20:58:52	2023	dairy farm 2	20.5	194,48	8,1	yes	yes
Hirundo_rustica	ZK56949	3175	male	2023-06-27 14:20:00	tag_failure	2023	dairy farm 2	20.5	NA	NA	no	no
Delichon_urbicum	VH80205	3210	f?	2024-05-23 11:30:00	2024-05-26 08:31:30	2024	dairy farm 2	20.5	69,03	2,88	yes	yes
Delichon_urbicum	VH80206	3211	m	2024-05-23 11:50:00	2024-05-25 15:41:38	2024	dairy farm 2	20.3	51,86	2,16	yes	yes
Hirundo_rustica	ZK56932	3212	m	2024-05-24 13:40:00	2024-05-25 10:45:54	2024	dairy farm 2	23.8	21,1	0,88	yes	yes
Delichon_urbicum	VH80671	3213	f	2024-05-23 12:30:00	tag_failure	2024	dairy farm 2	22.6	NA	NA	no	no
Hirundo_rustica	ZK56704	3214	f	2024-06-25 10:20:00	2024-07-02 12:52:04	2024	private	19	170,53	7,11	yes	yes
Delichon_urbicum	VH80650	3215	NA	2024-05-23 12:30:00	2024-05-25 06:27:30	2024	dairy farm 2	21.2	41,96	1,75	yes	yes
Delichon_urbicum	VH80559	3216	m	2024-05-23 13:00:00	2024-05-23 23:59:59	2024	dairy farm 2	21.3	11	0,46	no	no
Delichon_urbicum	VH80214	3217	NA	2024-05-23 12:50:00	2024-05-25 17:19:42	2024	dairy farm 2	20.1	52,49	2,19	yes	yes
Hirundo_rustica	ZK56922	3218	f	2024-05-23 12:00:00	2024-05-23 15:24:51	2024	dairy farm 2	19.3	3,41	0,14	no	no
Hirundo_rustica	ZK56918	3219	m	2024-05-23 13:30:00	tag_failure	2024	dairy farm 2	19.3	NA	NA	no	no
Hirundo_rustica	ZK56997	3220	m?	2024-05-23 13:40:00	2024-05-24 07:58:30	2024	dairy farm 2	21.6	18,31	0,76	no	no
Hirundo_rustica	ZL01023	3221	f	2024-06-25 16:00:00	2024-06-29 16:09:09	2024	dairy farm 2	19.8	96,15	4,01	yes	yes
Delichon_urbicum	VH80215	3222	NA	2024-05-23 14:00:00	2024-05-24 20:59:59	2024	dairy farm 2	20.7	31	1,29	yes	yes
Delichon_urbicum	VH80249	3223	F	2024-05-24 10:50:00	tag_failure	2024	dairy farm 1	20.5	NA	NA	no	no
Delichon_urbicum	VH80250	3225	NA	2024-05-24 10:50:00	tag_failure	2024	dairy farm 1	21.9	NA	NA	no	no
Hirundo_rustica	ZK56998	3226	m	2024-05-23 13:00:00	tag_failure	2024	dairy farm 2	19	NA	NA	no	no
Hirundo_rustica	ZK56999	3227	m	2024-05-23 12:00:00	2024-06-04 19:25:45	2024	dairy farm 2	22	295,43	12,31	yes	yes
Hirundo_rustica	ZI01001	3228	f	2024-05-23 12:30:00	2024-05-27 10:57:29	2024	private	22	94,46	3,94	yes	yes
Hirundo_rustica	ZI01005	3229	f	2024-05-23 13:10:00	tag_failure	2024	private	19	NA	NA	no	no
Hirundo_rustica	ZI01002	3230	f	2024-05-23 12:40:00	2024-05-25 18:48:27	2024	private	21	54,14	2,26	yes	yes
Delichon_urbicum	VH80211	3231	NA	2024-05-23 13:40:00	2024-05-25 08:07:10	2024	dairy farm 2	20.2	42,45	1,77	yes	yes
Delichon_urbicum	VH80203	3232	NA	2024-05-23 13:40:00	2024-05-25 19:24:35	2024	dairy farm 2	20.2	53,74	2,24	yes	yes
Hirundo_rustica	ZI01003	3233	m	2024-05-24 13:20:00	tag_failure	2024	private	19	NA	NA	no	no
Delichon_urbicum	VH80226	3234	NA	2024-05-23 14:20:00	2024-05-28 16:00:39	2024	dairy farm 2	20	121,68	5,07	yes	yes
Delichon_urbicum	VH80719	3235	NA	2024-05-24 11:10:00	2024-05-24 18:37:00	2024	dairy farm 1	22	7,45	0,31	no	no
Delichon_urbicum	VH80227	3236	m	2024-05-23 14:30:00	tag_failure	2024	dairy farm 2	20.4	NA	NA	no	no
Hirundo_rustica	ZK56996	3237	m	2024-05-23 14:30:00	2024-05-26 16:31:22	2024	dairy farm 2	19.5	74,02	3,08	yes	yes
Hirundo_rustica	ZK56931	3238	m	2024-05-23 13:40:00	2024-05-25 08:06:40	2024	dairy farm 2	20.7	42,44	1,77	yes	yes
Hirundo_rustica	ZK56994	3239	m	2024-05-23 15:00:00	2024-05-24 13:39:43	2024	dairy farm 2	20.4	22,66	0,94	yes	yes
Hirundo_rustica	ZK56995	3240	m	2024-05-23 14:40:00	2024-05-26 06:46:06	2024	dairy farm 2	19.7	64,1	2,67	yes	yes
Hirundo_rustica	ZK56993	3241	m	2024-05-23 15:30:00	2024-05-30 16:32:39	2024	dairy farm 2	20.7	169,04	7,04	yes	yes
Hirundo_rustica	ZK22767	3242	m	2024-05-23 15:30:00	2024-05-27 14:44:16	2024	private	19.5	95,24	3,97	yes	yes
Hirundo_rustica	ZK56989	3243	f	2024-05-24 13:20:00	tag_failure	2024	dairy farm 2	21.5	NA	NA	no	no
Hirundo_rustica	ZI01006	3244	m?	2024-05-23 14:50:00	2024-05-25 08:04:48	2024	private	22.5	41,25	1,72	yes	yes
Delichon_urbicum	VH80232	3245	m	2024-05-23 15:10:00	2024-05-26 09:28:16	2024	dairy farm 2	20.7	66,3	2,76	yes	yes
Hirundo_rustica	ZI1004	3246	f	2024-05-23 13:00:00	tag_failure	2024	private	23	NA	NA	no	no
Delichon_urbicum	VH80256	3247	f	2024-05-24 11:20:00	tag_failure	2024	dairy farm 1	21.1	NA	NA	no	no
Delichon_urbicum	VH80233	3248	m	2024-05-23 15:10:00	2024-05-25 14:14:14	2024	dairy farm 2	22.7	47,07	1,96	yes	yes
Delichon_urbicum	VH80743	3249	f	2024-05-23 15:00:00	tag_failure	2024	dairy farm 1	22.3	NA	NA	no	no
Hirundo_rustica	ZI01009	3250	m	2024-05-24 14:50:00	tag_failure	2024	private	20	NA	NA	no	no
Delichon_urbicum	VH80230	3251	m	2024-05-23 14:50:00	2024-05-25 11:30:22	2024	dairy farm 2	20.5	44,67	1,86	yes	yes
Delichon_urbicum	VH80744	3253	f	2024-05-23 15:20:00	2024-05-24 11:20:05	2024	dairy farm 1	20.8	20	0,83	yes	yes
Delichon_urbicum	VH80257	3254	m	2024-05-24 11:40:00	2024-05-24 18:46:25	2024	dairy farm 1	20.2	7,11	0,3	no	no
Hirundo_rustica	ZK56985	3255	f	2024-05-24 11:50:00	2024-05-27 13:34:09	2024	dairy farm 2	21	73,74	3,07	yes	yes
Delichon_urbicum	VH80231	3256	f	2024-05-23 14:50:00	2024-05-27 03:14:42	2024	dairy farm 2	20.3	84,41	3,52	yes	yes
Hirundo_rustica	ZK56981	3257	NA	2024-05-24 13:20:00	tag_failure	2024	dairy farm 2	21	NA	NA	no	no
Delichon_urbicum	VH80748	3258	m	2024-05-23 16:30:00	2024-05-24 07:59:45	2024	dairy farm 1	20.2	15,5	0,65	yes	yes
Delichon_urbicum	VH80751	3259	m	2024-05-23 16:50:00	2024-05-24 06:52:57	2024	dairy farm 1	20.8	14,05	0,59	yes	yes
Delichon_urbicum	VH80619	3260	m?	2024-05-23 15:30:00	tag_failure	2024	dairy farm 1	21.3	NA	NA	no	no
Delichon_urbicum	VH80237	3261	m	2024-05-23 15:30:00	2024-05-25 09:26:10	2024	dairy farm 2	21.6	41,94	1,75	yes	yes
Hirundo_rustica	ZK56977	3262	NA	2024-05-24 13:50:00	2024-06-02 19:20:20	2024	dairy farm 2	21.8	221,51	9,23	yes	yes
Delichon_urbicum	VH80503	3263	f	2024-05-23 15:50:00	tag_failure	2024	dairy farm 2	20.4	NA	NA	no	no
Hirundo_rustica	ZK56979	3264	m	2024-05-24 13:40:00	2024-05-27 02:53:18	2024	dairy farm 2	20.8	61,22	2,55	yes	yes
Delichon_urbicum	VH80218	3265	NA	2024-05-23 16:30:00	tag_failure	2024	dairy farm 2	21.4	NA	NA	no	no
Hirundo_rustica	TAG3266	3266	f	2024-05-23 16:50:00	2024-05-24 09:02:50	2024	dairy farm 2	21	16,21	0,68	no	no
Hirundo_rustica	ZK56904	3267	m	2024-05-23 16:30:00	2024-05-25 10:28:15	2024	dairy farm 2	NA	41,97	1,75	yes	yes
Delichon_urbicum	VH80752	3268	m	2024-05-23 17:00:00	tag_failure	2024	dairy farm 1	20.1	NA	NA	no	no
Delichon_urbicum	VH80753	3269	m	2024-05-23 17:20:00	2024-05-24 23:59:59	2024	dairy farm 1	20.5	30,67	1,28	yes	yes
Delichon_urbicum	VH80583	3270	m	2024-05-23 16:50:00	2024-05-23 23:59:59	2024	dairy farm 2	20.7	7,17	0,3	no	no
Delichon_urbicum	VH80759	3271	f	2024-05-23 17:50:00	2024-05-23 23:59:59	2024	dairy farm 1	21.2	6,17	0,26	no	no
Hirundo_rustica	ZK56955	3272	f	2024-05-24 12:00:00	2024-05-27 08:16:56	2024	dairy farm 2	19.2	68,28	2,85	yes	yes
Hirundo_rustica	ZK56976	3273	f	2024-05-24 14:00:00	tag_failure	2024	dairy farm 2	23.4	NA	NA	no	no
Hirundo_rustica	ZK56984	3274	f	2024-05-24 12:10:00	tag_failure	2024	dairy farm 2	23.1	NA	NA	no	no
Hirundo_rustica	ZI01008	3275	m	2024-05-23 18:30:00	tag_failure	2024	private	19	NA	NA	no	no
Hirundo_rustica	ZK56805	3276	m	2024-05-23 18:00:00	2024-05-25 12:12:07	2024	private	19.5	42,2	1,76	yes	yes
Hirundo_rustica	ZK56987	3277	m	2024-05-24 11:20:00	2024-05-26 13:05:47	2024	dairy farm 2	19.2	49,76	2,07	yes	yes
Hirundo_rustica	ZK56806	3278	f	2024-05-23 18:50:00	2024-05-25 13:53:50	2024	private	23	43,06	1,79	yes	yes
Hirundo_rustica	ZK56914	3279	f	2024-05-24 11:00:00	2024-05-30 16:27:44	2024	dairy farm 2	20.9	149,46	6,23	yes	yes
Hirundo_rustica	ZK56922	3280	m	2024-05-23 17:30:00	2024-05-26 06:43:01	2024	dairy farm 2	20.4	61,22	2,55	yes	yes
Delichon_urbicum	VH80241	3281	m	2024-05-23 17:00:00	2024-05-23 18:58:11	2024	dairy farm 2	21.4	1,97	0,08	no	no
Hirundo_rustica	ZK56974	3282	f	2024-05-24 14:10:00	2024-05-28 16:30:59	2024	dairy farm 2	20.3	98,35	4,1	yes	yes
Delichon_urbicum	VH80243	3283	f	2024-05-23 17:30:00	tag_failure	2024	dairy farm 2	21.5	NA	NA	no	no
Delichon_urbicum	VH80589	3284	f	2024-05-23 18:00:00	2024-05-25 08:54:00	2024	dairy farm 2	20.4	38,9	1,62	yes	yes
Delichon_urbicum	VH80245	3285	f	2024-05-23 18:10:00	2024-05-27 15:07:39	2024	dairy farm 2	21.2	92,96	3,87	yes	yes
Delichon_urbicum	VH80228	3286	NA	2024-05-23 18:20:00	2024-05-26 18:47:22	2024	dairy farm 2	20.5	72,46	3,02	yes	yes
Delichon_urbicum	VH80760	3287	f	2024-05-23 18:10:00	2024-05-24 18:28:56	2024	dairy farm 1	21.4	24,32	1,01	yes	yes
Hirundo_rustica	ZK56973	3288	f	2024-05-24 14:20:00	tag_failure	2024	dairy farm 2	21.9	NA	NA	no	no
Delichon_urbicum	VH80681	3289	m	2024-05-23 18:20:00	2024-05-25 10:38:54	2024	dairy farm 2	19.9	40,31	1,68	yes	yes
Hirundo_rustica	ZK56988	3290	f	2024-05-24 10:50:00	2024-06-03 19:49:26	2024	dairy farm 2	21	248,99	10,37	yes	yes
Hirundo_rustica	ZK56991	3291	m?	2024-05-23 18:10:00	2024-06-05 17:50:19	2024	dairy farm 2	20	311,67	12,99	yes	yes
Delichon_urbicum	VH80762	3292	m?	2024-05-23 18:10:00	tag_failure	2024	dairy farm 1	20.2	NA	NA	no	no
Hirundo_rustica	ZK56705	3293	m	2024-06-25 10:50:00	2024-06-25 13:28:45	2024	private	19	2,65	0,11	no	no
Hirundo_rustica	ZK56703	3294	f	2024-06-25 09:40:00	2024-06-25 18:07:50	2024	private	20.5	8,46	0,35	no	no
Hirundo_rustica	ZK56702	3295	m	2024-06-25 09:40:00	2024-06-26 18:21:01	2024	private	19	32,68	1,36	yes	yes
Delichon_urbicum	VH80599	3296	f	2024-06-25 11:30:00	2024-06-26 06:20:08	2024	dairy farm 2	20	18,84	0,78	yes	yes
Hirundo_rustica	ZK56708	3297	f	2024-06-25 15:00:00	2024-07-01 12:04:18	2024	private	19.5	141,07	5,88	yes	yes
Hirundo_rustica	ZK56706	3298	f	2024-06-25 11:40:00	2024-06-28 10:57:11	2024	private	20	71,29	2,97	yes	yes
Delichon_urbicum	VH80237	3299	f	2024-06-25 12:10:00	tag_failure	2024	dairy farm 2	20.2	NA	NA	no	no
Delichon_urbicum	VH80789	3300	m	2024-06-26 15:10:00	2024-06-27 13:41:25	2024	private	19.5	22,52	0,94	yes	yes
Delichon_urbicum	VH80262	3301	NA	2024-06-25 12:20:00	2024-06-26 16:42:30	2024	dairy farm 2	19.8	28,38	1,18	yes	yes
Hirundo_rustica	ZK56967	3302	f	2024-06-25 13:20:00	2024-06-30 11:29:15	2024	dairy farm 2	20.7	118,15	4,92	yes	yes
Delichon_urbicum	VH80244	3303	f	2024-06-25 13:10:00	2024-06-25 15:36:33	2024	dairy farm 2	20.2	2,44	0,1	no	no
Delichon_urbicum	VH80670	3304	f	2024-06-25 13:40:00	2024-06-27 09:03:09	2024	dairy farm 2	20.3	43,39	1,81	yes	yes
Hirundo_rustica	ZK56929	3305	m	2024-06-26 12:40:00	2024-07-01 17:44:42	2024	private	19.4	125,08	5,21	yes	yes
Hirundo_rustica	ZK56993	3306	f	2024-06-25 12:30:00	2024-06-28 14:57:52	2024	dairy farm 2	19.7	74,46	3,1	yes	yes
Hirundo_rustica	ZL01010	3307	f	2024-06-25 10:30:00	2024-06-30 11:54:09	2024	dairy farm 2	20.5	121,4	5,06	yes	yes
Hirundo_rustica	ZK54931	3308	m	2024-06-25 10:20:00	tag_failure	2024	dairy farm 2	20.4	NA	NA	no	no
Hirundo_rustica	ZL01011	3309	m	2024-06-25 12:20:00	2024-06-27 13:45:01	2024	dairy farm 2	20.7	49,42	2,06	yes	yes
Hirundo_rustica	ZK56976	3310	f	2024-06-25 13:00:00	2024-06-27 16:38:42	2024	dairy farm 2	19.1	51,65	2,15	yes	yes
Hirundo_rustica	ZK56991	3311	m?	2024-06-25 11:10:00	2024-06-30 05:24:20	2024	dairy farm 2	20.4	114,24	4,76	yes	yes
Delichon_urbicum	VI11510	3312	m	2024-06-25 12:10:00	2024-06-25 15:16:16	2024	dairy farm 1	21.8	3,1	0,13	no	no
Delichon_urbicum	VI11503	3313	f	2024-06-25 11:00:00	2024-06-27 07:26:46	2024	dairy farm 1	20.6	44,45	1,85	yes	yes
Delichon_urbicum	VH80219	3314	f	2024-06-25 15:20:00	2024-06-25 19:18:07	2024	dairy farm 2	19.8	3,97	0,17	no	no
Delichon_urbicum	VI11504	3315	f	2024-06-25 11:20:00	2024-07-07 19:35:29	2024	dairy farm 1	20.1	296,26	12,34	yes	yes
Delichon_urbicum	VI11506	3316	m	2024-06-25 11:20:00	2024-07-01 03:59:27	2024	dairy farm 1	20.7	136,66	5,69	yes	yes
Delichon_urbicum	VI11509	3317	f	2024-06-25 12:00:00	2024-06-27 19:11:21	2024	dairy farm 1	20.2	55,19	2,3	yes	yes
Delichon_urbicum	VI11553	3318	f	2024-06-25 17:20:00	2024-06-27 11:32:46	2024	dairy farm 1	19.9	42,21	1,76	yes	yes
Delichon_urbicum	VH80739	3319	m	2024-06-25 17:30:00	tag_failure	2024	dairy farm 1	20.8	NA	NA	no	no
Delichon_urbicum	VI11521	3320	m	2024-06-25 13:10:00	2024-06-25 19:34:38	2024	dairy farm 1	20.6	6,41	0,27	no	no
Delichon_urbicum	VI11523	3321	f	2024-06-25 13:20:00	2024-06-26 06:15:01	2024	dairy farm 1	21.1	16,92	0,71	yes	yes
Delichon_urbicum	VI11528	3322	m	2024-06-25 14:10:00	2024-06-29 14:58:49	2024	dairy farm 1	20.6	96,81	4,03	yes	yes
Hirundo_rustica	ZK56918	3323	m?	2024-06-25 13:50:00	2024-06-29 10:35:23	2024	dairy farm 2	19	92,76	3,87	yes	yes
Hirundo_rustica	ZL01012	3324	m?	2024-06-25 13:50:00	2024-06-25 17:55:09	2024	dairy farm 2	19.1	4,09	0,17	no	no
Delichon_urbicum	VH80218	3325	m	2024-06-25 15:30:00	2024-06-25 17:43:08	2024	dairy farm 2	20.4	2,22	0,09	no	no
Delichon_urbicum	VH80230	3326	NA	2024-06-25 16:30:00	tag_failure	2024	dairy farm 2	19.7	NA	NA	no	no
Hirundo_rustica	ZL01015	3327	f?	2024-06-25 14:50:00	2024-06-29 10:04:32	2024	dairy farm 2	19.4	91,24	3,8	yes	yes
Hirundo_rustica	ZK56996	3328	m	2024-06-25 14:30:00	2024-06-27 06:50:19	2024	dairy farm 2	19.5	40,34	1,68	yes	yes
Delichon_urbicum	VH80786	3329	NA	2024-06-26 13:20:00	tag_failure	2024	dairy farm 2	20.8	NA	NA	no	no
Delichon_urbicum	VH80277	3330	f	2024-06-25 17:10:00	2024-06-25 20:16:54	2024	dairy farm 2	19.6	3,12	0,13	no	no
Hirundo_rustica	ZL01014	3331	m	2024-06-25 14:30:00	2024-06-28 10:46:32	2024	dairy farm 2	19.1	68,28	2,85	yes	yes
Delichon_urbicum	VH80717	3332	m?	2024-06-25 15:00:00	2024-07-06 23:59:59	2024	dairy farm 1	19.7	273	11,38	yes	yes
Delichon_urbicum	VI11533	3333	m	2024-06-25 14:30:00	2024-06-30 05:03:25	2024	dairy farm 1	19.9	110,56	4,61	yes	yes
Delichon_urbicum	VI11536	3334	m	2024-06-25 15:10:00	2024-06-25 22:24:14	2024	dairy farm 1	20	7,24	0,3	no	no
Delichon_urbicum	VH80791	3335	NA	2024-06-26 16:00:00	2024-06-27 22:31:46	2024	private	19.6	30,53	1,27	yes	yes
Hirundo_rustica	ZL01018	3336	f	2024-06-25 15:30:00	2024-07-07 07:25:17	2024	dairy farm 2	19.2	279,92	11,66	yes	yes
Hirundo_rustica	ZK56975	3337	m	2024-06-25 16:00:00	2024-06-29 12:32:26	2024	dairy farm 2	19.5	92,54	3,86	yes	yes
Hirundo_rustica	ZL01016	3338	f	2024-06-25 15:00:00	2024-06-30 22:57:13	2024	dairy farm 2	20.6	127,95	5,33	yes	yes
Delichon_urbicum	VI11565	3339	NA	2024-06-26 14:20:00	2024-06-30 05:36:36	2024	dairy farm 1	19.9	87,28	3,64	yes	yes
Delichon_urbicum	VI11523	3340	NA	2024-06-26 14:10:00	2024-06-27 19:35:49	2024	dairy farm 1	20	29,43	1,23	yes	yes
Hirundo_rustica	ZK56949	3341	m	2024-06-25 15:50:00	2024-06-28 10:58:41	2024	dairy farm 2	19.1	67,14	2,8	yes	yes
Delichon_urbicum	VI11551	3342	m?	2024-06-25 17:10:00	tag_failure	2024	dairy farm 1	20.8	NA	NA	no	no
Delichon_urbicum	VI11545	3343	f	2024-06-25 16:20:00	2024-06-27 17:17:51	2024	dairy farm 1	19.7	48,96	2,04	yes	yes
Delichon_urbicum	VI11548	3344	m?	2024-06-25 16:50:00	2024-06-27 05:58:11	2024	dairy farm 1	20.1	37,14	1,55	yes	yes
Hirundo_rustica	ZL01019	3345	m	2024-06-25 16:00:00	2024-06-28 10:35:07	2024	dairy farm 2	19	66,59	2,77	yes	yes
Hirundo_rustica	ZK22669	3347	m	2024-06-25 16:00:00	2024-06-27 06:07:19	2024	dairy farm 2	20.3	38,12	1,59	yes	yes
Hirundo_rustica	ZL01020	3348	f	2024-06-25 16:00:00	2024-06-26 12:23:21	2024	dairy farm 2	23	20,39	0,85	yes	yes
Delichon_urbicum	VI11510	3349	NA	2024-06-26 13:50:00	2024-07-06 15:16:45	2024	dairy farm 1	22.3	241,45	10,06	yes	yes
Hirundo_rustica	ZL01013	3350	f	2024-06-25 16:00:00	tag_failure	2024	dairy farm 2	21.8	NA	NA	no	no
Hirundo_rustica	ZL01024	3351	f	2024-06-25 16:00:00	tag_failure	2024	dairy farm 2	21.5	NA	NA	no	no
Hirundo_rustica	ZK56937	3352	f	2024-06-25 16:00:00	2024-06-30 17:58:58	2024	dairy farm 2	21	121,98	5,08	yes	yes
Hirundo_rustica	ZL01030	3353	m	2024-06-26 13:30:00	2024-06-27 16:53:33	2024	dairy farm 2	20.6	27,39	1,14	yes	yes
Hirundo_rustica	ZK56980	3354	m	2024-06-26 13:10:00	2024-06-28 11:59:48	2024	dairy farm 2	19	46,83	1,95	yes	yes
Hirundo_rustica	ZL01028	3355	m	2024-06-26 11:30:00	2024-06-26 17:00:03	2024	dairy farm 2	19.8	5,5	0,23	no	no
Delichon_urbicum	VI11577	3356	f	2024-06-26 14:20:00	2024-06-29 10:07:05	2024	dairy farm 1	20.6	67,78	2,82	yes	yes
Hirundo_rustica	ZL01027	3357	m?	2024-06-26 11:00:00	tag_failure	2024	dairy farm 2	19.9	NA	NA	no	no
Delichon_urbicum	VI11556	3358	f	2024-06-26 13:20:00	2024-06-27 16:49:17	2024	dairy farm 1	20.9	27,49	1,15	yes	yes
Hirundo_rustica	ZK56981	3359	f	2024-06-26 09:50:00	2024-07-01 10:44:09	2024	dairy farm 2	21.3	120,9	5,04	yes	yes
Hirundo_rustica	ZL01025	3360	m	2024-06-26 10:30:00	2024-06-30 17:57:54	2024	dairy farm 2	19.1	103,47	4,31	yes	yes
Delichon_urbicum	VH80771	3361	f	2024-06-26 09:45:00	2024-06-26 16:28:40	2024	dairy farm 2	20.8	6,73	0,28	no	no
Delichon_urbicum	VH80773	3362	f	2024-06-26 10:00:00	tag_failure	2024	dairy farm 2	22.8	NA	NA	no	no
Delichon_urbicum	VH80792	3363	w	2024-06-27 09:30:00	2024-06-30 17:37:00	2024	private	20	80,12	3,34	yes	yes
Delichon_urbicum	VH80783	3364	m	2024-06-26 11:55:00	tag_failure	2024	dairy farm 2	20.2	NA	NA	no	no
Delichon_urbicum	VH80784	3365	NA	2024-06-26 11:55:00	tag_failure	2024	dairy farm 2	20.1	NA	NA	no	no
Hirundo_rustica	ZK56715	3366	f	2024-06-26 11:10:00	tag_failure	2024	private	20.7	NA	NA	no	no
Hirundo_rustica	ZK56924	3367	m	2024-06-26 10:55:00	2024-06-30 05:32:53	2024	private	19	90,63	3,78	yes	yes
Delichon_urbicum	VI11594	3369	f	2024-06-26 17:00:00	2024-07-01 14:39:47	2024	dairy farm 1	21.4	117,66	4,9	yes	yes
Hirundo_rustica	ZK56714	3415	f	2024-06-26 10:30:00	2024-06-28 19:41:11	2024	private	18.6	57,19	2,38	yes	yes
Delichon_urbicum	VI11589	3416	NA	2024-06-26 16:10:00	2024-06-26 18:05:36	2024	dairy farm 1	20	1,93	0,08	no	no
Delichon_urbicum	VI11557	3417	f	2024-06-26 13:30:00	tag_failure	2024	dairy farm 1	20	NA	NA	no	no

## Sheet: Retention rates
Additional file S2-1: Tag retention breakdown
Categorisation of all 406 tag deployments across species, years, tagging locations, and deployment months. 'Tag failures' = tags that failed or detached within ~2 hours of deployment (n=158). 'Excluded during filtering' = tags that produced some tracking data but were excluded for insufficient duration or quality (n=35). '2019 pilot' = tags that passed filtering but were excluded as post-breeding…
We argue that these patterns do not bias our analyses because tag detachment depends on individual-level factors (body condition, body morphology including tail streamers in BS, preening behaviour, glue adhesion) that are independent of subsequent habitat use; mixed-effects random intercepts for individual additionally absorb between-bird variation.
A. By species
Group	Deployed	Tag failures	Excluded during filtering	2019 pilot	In analyses	Retention
Delichon urbicum	179	52	15	8	104	58%
Hirundo rustica	227	106	20	8	93	41%
Total	406	158	35	16	197	49%
B. By year
Group	Deployed	Tag failures	Excluded during filtering	2019 pilot	In analyses	Retention
2019	49	29	4	16	0	0%
2020	27	13	2	0	12	44%
2021	6	1	0	0	5	83%
2022	27	8	2	0	17	63%
2023	138	67	7	0	64	46%
2024	159	40	20	0	99	62%
C. By tagging location (colony)
Group	Deployed	Tag failures	Excluded during filtering	2019 pilot	In analyses	Retention
dairy farm 1	85	23	9	0	53	62%
dairy farm 2	229	92	18	10	109	48%
private	92	43	8	6	35	38%
D. By month (proxy for breeding stage)
Group	Deployed	Tag failures	Excluded during filtering	2019 pilot	In analyses	Retention
May	209	89	21	0	99	47%
June	164	53	13	0	98	60%
August	19	9	1	9	0	0%
September	14	7	0	7	0	0%
E. Species × Year (in analyses / deployed)
Species	2019	2020	2021	2022	2023	2024
Delichon urbicum	0/13	10/14	5/6	11/13	33/52	45/81
Hirundo rustica	0/36	2/13	–	6/14	31/86	54/78
